# Supplementary material for: Use of Poly(vinyl alcohol)-Malic Acid (CLHPMA) Hydrogels and Chitosan Coated Calcium Alginate (CCCA) Microparticles as Potential Sorbent Phases for the Extraction and Quantitative Determination of Pesticides from Aqueous Solutions
Source: Polymers (Basel). 2021 Nov 19;13(22):3993. doi: 10.3390/polym13223993 (PMC8619381; doi:10.3390/polym13223993)
Supplement: Supplementary file 1 [file polymers-13-03993-s001.zip]

Archive with 1 entries (1 files):
- polymers-1465075-supplementary.pdf
